# Supplementary material for: Determination of Four PAHs and Formaldehyde in Traditionally Smoked Chicken Products
Source: Molecules. 2023 Jun 30;28(13):5143. doi: 10.3390/molecules28135143 (PMC10343697; doi:10.3390/molecules28135143)
Supplement: Supplementary file 1 [file molecules-28-05143-s001.zip]

Archive with 1 entries (1 files):
- molecules-2432879-supplementary.docx
